# Supplementary material for: Improved Rigidin-Inspired Antiproliferative Agents with Modifications on the 7-Deazahypoxanthine C7/C8 Ring Systems
Source: J Med Chem. 2024 Jun 12;67(12):9950–75. doi: 10.1021/acs.jmedchem.3c02473 (PMC11215747; doi:10.1021/acs.jmedchem.3c02473)
Supplement: Supplementary file 4 — jm3c02473_si_004.csv [file jm3c02473_si_004.csv]

Compound Number	SMILES CODE	HeLa GI50 (uM)	PANC1 GI50 mM)	PNT1A GI50(mM)
1	O=C1C2=C(NC(C(C3=CC=CC=C3)=O)=C2C4=CC=CC=C4)NC(CCCC#C)=N1	0.022 ± 0.002		0.036 ± 0.009
13	O=C1C2=C(NC(CCCC#C)=N1)NC(C(C3=CC=CC=C3)=O)=C2C4=CC=CC=C4C	0.142 ± 0.044
14	O=C1C2=C(NC(CCCC#C)=N1)NC(C(C3=CC=CC=C3)=O)=C2C4=C(C)C=CC=C4C	2.30 ± 0.09
15	O=C1C2=C(NC(CCCC#C)=N1)NC(C(C3=CC=CC=C3)=O)=C2C4=CC=C(N5CCOCC5)C=C4	11.3 ± 0.65
21	O=C1C2=C(NC(C(C3=CC=CC=C3C)=O)=C2C4=CC=CC=C4)NC(CCCC#C)=N1	0.062 ± 0.005		0.053 ± 0.012
27	O=C1C2=C(NC(CCCC#C)=N1)NC(C(C3=CC=C(N4CCOCC4)C=C3)=O)=C2C5=CC=CC=C5	0.025 ± 0.002		0.049 ± 0.020
30	O=C1C2=C(NC(CCC#CC)=N1)NC(C(C3=CC=C(N4CCOCC4)C=C3)=O)=C2C5=CC=CC=C5	0.043 ± 0.002
31	O=C1C2=C(NC(CCC#CC)=N1)NC(C(C3=CC=CC=C3)=O)=C2C4=CC=CC=C4	0.047 ± 0.002
33	O=C1C2=C(NC(CCCC#C)=N1)NC(C(C3=CC=C(OCCOCC)C=C3)=O)=C2C4=CC=CC=C4	0.015 ±0.004	0.015 ± 0.002	0.024 ± 0.005
34	O=C1C2=C(NC(CCCC#C)=N1)NC(C(C3=CC=C(OCCN4CCOCC4)C=C3)=O)=C2C5=CC=CC=C5	0.444 ± 0.030
35	O=C1C2=C(NC(CCCC#C)=N1)NC(C(C3=CC=C(OCCN4CCCC4)C=C3)=O)=C2C5=CC=CC=C5	2.865 ± 0.103
59	O=C1C2=C(NC(CCCC#C)=N1)NC(C(C3=CC=C(OCCOCC)C=C3)=O)=C2C4=CC=CC=C4F	0.016 ± 0.004		0.041 ± 0.011
60	O=C1C2=C(NC(CCCC#C)=N1)NC(C(C3=CC=C(OCCOCC)C=C3)=O)=C2C4=C(F)C=CC=C4F	0.022 ± 0.005		0.048 ± 0.010
